# Supplementary material for: Nitric Oxide Synthesis Metabolites—As Potential Markers in Chronic Kidney Disease in Children
Source: Curr Issues Mol Biol. 2022 Aug 7;44(8):3518–32. doi: 10.3390/cimb44080242 (PMC9406431; doi:10.3390/cimb44080242)
Supplement: Supplementary file 1 [file cimb-44-00242-s001.zip]

Archive with 1 entries (1 files):
- cimb-1808490-supplementary.pdf
